# Supplementary material for: Mapping Emerging Scientific Trends in Chronic Skin Disorders Using Machine Learning-Based Bibliometrics
Source: Bioengineering (Basel). 2025 Aug 20;12(8):890. doi: 10.3390/bioengineering12080890 (PMC12383886; doi:10.3390/bioengineering12080890)
Supplement: Supplementary file 1 [file bioengineering-12-00890-s001.zip]

Archive with 1 entries (1 files):
- bioengineering-3795372-supplementary.pdf
